# Supplementary material for: Adaptive Evolution of the Hox Gene Family for Development in Bats and Dolphins
Source: PLoS One. 2013 Jun 25;8(6):e65944. doi: 10.1371/journal.pone.0065944 (PMC3692524; doi:10.1371/journal.pone.0065944)
Supplement: Table S2 — Primers for amplifying Hox genes, and accession numbers for the newly sequencing data. Primers used for amplifying Hox genes in Cetaceans are indicated in red. The exon 2 sequences for Hox genes (Hoxc11 and Hoxd12) were less than 200 bases in length, and thus not submitted to GenBank, these sequences (labeled as short) are given in Table S3. The genes participated in analysis are indicated in green. (XLSX) [file pone.0065944.s003.xlsx]

## Sheet: Sheet1
Table S2: Primers for amplifying Hox genes, and accession numbers for the re-sequencing data. Primers used for amplifying Hox genes in Cetaceans are indicated in red. The exon 2 sequences for Hox genes Hoxc11 and Hoxd12 were less than 200 bases in length, and thus not submitted to GenBank, these sequences (labeled as short) are given in Table S3. The genes participated in analysis are indicated i…
Gene	Exon	Primers		GenBank Accession Numbers
				Chiroptera																							Cetacea
				Tylonycteris pachypus	Miniopterus schreibersii	Eonycteris spelaea	Rhinolophus macrotis	Hipposideros armiger	Myotis ricketti	Rhinolophus paradoxolophus	Rhinolophus rex	Taphozous melanopogon	Rhinolophus marshalli	Rhinolophus ferrumequinum	Ia io	Cynopterus sphinx	Chaerephon plicata	Nyctalus noctula	Myotis laniger	Aselliscus stoliczkanus	Rhinolophus pusillus	Hipposideros pomona	Rousettus leschenaultii	Rhinolophus sinicus	Rhinolophus affinis	Hipposideros larvatus	Neophocaena phoconoides	Balaenoptera physalus
HOXA1	1	F5’-3’	TGGAGGAAGTGAGAAAGTTG		JN013209			JN013210				JN013211			JN013212		JN013213			JN013214		JN013215	JN013216
		R5’-3’	GAGTGATGAGGTGTAAAGTG
		F5’-3’	ATGCCACTGAAACGGTGATCCAT
		R5’-3’	CAAYATTCAGGTAAAGGGGMGAT
	2	F5’-3’	AGTTGGMGAGTACGGCTA					JN013217				JN013218				JN013219	JN013220			JN013221		JN013222	JN013223
		R5’-3’	TGGCAAAGCAGACTATTT
		F5’-3’	CAAAGGGGYTGAGTTTTAGAGRTT
		R5’-3’	GCTAAGAATGTGCTTTGRGTAASA
HOXA2	1	F5’-3’	ATTCAATAGTTTAATAGTAGCG					JN013224				JN013225									JN013226	JN013227					JN013228	JN013229
		R5’-3’	TCTATCACTCTTCATTACTGT
		F5’-3’	ACACTGATTCCTCCTCCTT
		R5’-3’	GCGATCTATCACTCTTCATTAC
	2	F5’-3’	RCCTCCAACTGTGCGYGTG					JN013230				JN013231					JN013232		JN013233	JN013234	JN013235						JN013236	JN013237
		R5’-3’	TAAAAGAAGGCMAAACCA
		F5’-3’	CCTCCACCTCCAACTGT
		R5’-3’	TCAGATGCTGCAAGTCAAT
HOXA3	1	F5’-3’	GCCAACGGGTTCGSTTATA		JN013238 JN013239		JN013240	JN013241	JN013242		JN013243	JN013244					JN013245		JN013246		JN013247	JN013248	JN013249			JN013250
		R5’-3’	YTGCCGAGACTCYTTCATCC
	2	F5’-3’	AAGGATCAGAAGGGCAAGGG		JN013251										JN013252	JN013253	JN013254		JN013255	JN013256		JN013257	JN013258
		R5’-3’	AAGGATGGTGGGCGGTAAG
HOXA4	2	F5’-3’	GGWGYTWCCCGTTGTCAATAGC		JN013261	JN013262	JN013263	JN013264		JN013265		JN013266	JN013267	JN013268			JN013269	JN013270		JN013271	JN013272	JN013259	JN013260				JN013273	JN013274
		R5’-3’	WTGCCAAGWGGTCMKTCTCAG
		F5’-3’	CGTTTTATGTRTCTTGCGTG
		R5’-3’	TTGTTCCACCAGCCAGCATC
		F5’-3’	GGTTATGGGCTTTCAGTCA
		R5’-3’	CCAAGTGGTYCTTCTCAG
HOXA5	1	F5’-3’	AGGGAGAACAGGAAAGGAMA					JN013277									JN013275				JN013276
		R5’-3’	CAGGTARCGRTTGAAGTGGA
HOXA6	1	F5’-3’	GGGCTGTTTGTAACTTTGC			JN013278	JN013279	JN013280	JN013281	JN013282		JN013283				JN013284	JN013285					JN013286	JN013287		JN013288
		R5’-3’	GGTTCATTCTTTCCTCCTGT
	2	F5’-3’	AGGTGCYGTGTACGGGAGTC		JN013289			JN013290				JN013291				JN013292	JN013293		JN013294	JN013295		JN013296	JN013297
		R5’-3’	CGCTGGGATTGGCTGTG
		F5’-3’	AAACAATAASTTCCCACCCCA
		R5’-3’	TAAGAAATAAATGCTCAGGCG
HOXA7	1	F5’-3’	GAGCCYYTTCCCCTTCCATTCT					JN013298													JN013299	JN013300	JN013301
		R5’-3’	CAACTTTACAACCGCCCTTTCC
		F5’-3’	GATTGGYGGAGGCGGTCAT
		R5’-3’	TGTGGGCAAGTGGGAGACG
		F5’-3’	YYTTCCCCTTCCATTCTA
		R5’-3’	ACTTTACAACCGCCCTTT
	2	F5’-3’	CTGGAGAAGGAGTTCCAYTTCA			JN013309		JN013310		JN013311	JN013312	JN013313	JN013314		JN013315	JN013316	JN013317		JN013302	JN013303	JN013304	JN013305	JN013306	JN013307		JN013308
		R5’-3’	AAGACGCTTTCCSGACTGTSTG
HOXA9	1	F5’-3’	ATCTGCAGTTTCATAATTTCC					JN013318												JN013319	JN013320
		R5’-3’	GTCCCACGCTTGACACTCAC
		F5’-3’	GGGAGGAGACACTTACTG
		R5’-3’	TCTAGACGCACAAAAGATTC
	2	F5’-3’	CTAACCAAYTCAGCAKCRTCCT				JN013321	JN013322		JN013323	JN013324	JN013325	JN013326							JN013327	JN013328	JN013329		JN013330	JN013331	JN013332
		R5’-3’	TACAATACCTCCTYCATCAAA
		F5’-3’	TTCCCTAACCAAYTCAGCA
		R5’-3’	CTTACAATACCTCCTCCATCA
HOXA10	1	F5’-3’	ACATCTTTTGGGAGACAGCTTCAGG																		JN013333
		R5’-3’	AACCATCCCAGTCACCACTTGACACTTA
HOXA11	1	F5’-3’	CGTCTTGCTGATGGCGTGATTAATTG					JN013334													JN013335
		R5’-3’	GTCACCCAGCACAGAAGTTTGAGTCAC
	2	F5’-3’	GCCCCTAYACCAAGTACC		JN013336			JN013337				JN013338				JN013339	JN013340	JN013341	JN013342	JN013343	JN013344	JN013345	JN013346
		R5’-3’	CTGATGGAGACCACACCC
HOXA13	1	F5’-3’	TCGAGCCCACCGTCATGTTTCT					JN013347
		R5’-3’	BCGGCGGTATCCATGTACTTGTC
	2	F5’-3’	CCACTGACCCTCCAGGTTTBG		JN013348			JN013349				JN013350					JN013351			JN013352	JN013353	JN013354
		R5’-3’	AAGATTTACCTGAGCAMTCAC
		F5’-3’	AGGAGTTCCACTTCAACCGCTAC
		R5’-3’	TGTTAAYTTGGGCGCTTCTTGG
HOXB1	1	F5’-3’	TGTGACATACTRCCGAAA		JN013355			JN013356	JN013357		JN013358	JN013359				JN013360	JN013361			JN013362	JN013363	JN013364	JN013365			JN013366	JN013367
		R5’-3’	AACTTCAGCWMTCAAAGTTC
		F5’-3’	CTGTGACATACTGCSGAA
		R5’-3’	TGCTCTTACCTGCCTCTA
	2	F5’-3’	AACGAGACGCAGGTCAAGAT					JN013368				JN013369				JN013370	JN013371			JN013372	JN013373	JN013374	JN013375			JN013376	JN013377
		R5’-3’	GGCACTGAACTGARCMAACC
		F5’-3’	TGGGGWCYCCCTAYCCAGTGAGT
		R5’-3’	TGGGAGGTTKAGTTCAGGAGKTG
		F5’-3’	GAGAAAGAGGTGAGAGAACT
		R5’-3’	VTCCCTAGCCATCAGCA
HOXB2	1	F5’-3’	ATCGCTCGCCGAGTGTC			JN013378		JN013379			JN013380					JN013381				JN013382	JN013383	JN013384	JN013385		JN013386
		R5’-3’	CGGATTGGCTGGGTTTC
	2	F5’-3’	CACBGCTTACACCAAYACGC				JN013387		JN013388	JN013389	JN013390		JN013391		JN013392									JN013393	JN013394
		R5’-3’	CTCTTCCTCGGAAAAGGGAAC
HOXB3	1	F5’-3’	CGATGCAGAAAGCCACCTACT		JN013395 JN013397	JN013396				JN013398	JN013399	JN013400		JN013401	JN013402		JN013403			JN013404	JN013405	JN013406	JN013407	JN013408	JN013409	JN013410
		R5’-3’	CGGACAAAAGCAGACGATGAG
	2	F5’-3’	AGGAGTTCCACTTCAACCGCTAC		JN013411	JN013412		JN013413	JN013414			JN013415	JN013416		JN013417	JN013418	JN013419		JN013420	JN013421	JN013422	JN013423	JN013424			JN013425
		R5’-3’	TGTTAAYTTGGGCGCTTCTTGG
HOXB4	2	F5’-3’	AAAACTTTCTCTTTCTCCYTC				JN013426		JN013427			JN013428				JN013429				JN013430	JN013431		JN013432
		R5’-3’	RCTCCCYATTGTCRTTTCTA
HOXB5	1	F5’-3’	AACGACCACGATCCACAAATCAA		JN013433 JN013435	JN013434	JN013436	JN013437	JN013438	JN013439	JN013440	JN013441	JN013442	JN013443			JN013444				JN013445	JN013446		JN013447	JN013448	JN013449
		R5’-3’	TCCTCATCCARGGGAATATCTGC
	2	F5’-3’	CTCCCTTRACCGGAATAACGT		JN013450 JN013451		JN013452	JN013453	JN013454	JN013455	JN013456	JN013457	JN013458			JN013459	JN013460			JN013461	JN013462	JN013463	JN013464	JN013465	JN013466	JN013467
		R5’-3’	GCAACCACAGACACGAACATT
HOXB6	1	F5’-3’	ATCAGATGSTTGTATTTCCTT		JN013468 JN013470	JN013469	JN013471	JN013472	JN013473	JN013474		JN013475			JN013476		JN013477			JN013478	JN013479	JN013480			JN013481	JN013482
		R5’-3’	MGRMGYCTCACTCACTGTTGC
	2	F5’-3’	TCCVTGTTTGAGGGTYGAGT					JN013483		JN013484		JN013485				JN013486					JN013487	JN013488	JN013489	JN013490	JN013491
		R5’-3’	TYCGGTCCTCAGTTCTCACG
HOXB7	1	F5’-3’	GTCACGWGGGCGGRGTCAC		JN013492 JN013494	JN013493	JN013495	JN013496	JN013497	JN013498	JN013499	JN013500				JN013501	JN013502			JN013503	JN013504	JN013505	JN013506	JN013507	JN013508
		R5’-3’	GCTTCGCATCCAGGGGTAG
		F5’-3’	TGAGTTCATTGTATTATGCG
		R5’-3’	ACCAAGCAAAAATGGGRGA
	2	F5’-3’	AGAAGGAGTTTCACTACAA		JN013509			JN013510				JN013511			JN013512	JN013513	JN013514	JN013515	JN013516	JN013517	JN013518	JN013519	JN013520
		R5’-3’	CTTACAATAGSGACRTAGA
HOXB8	1	F5’-3’	GTTCTCCAAATACAAAACCG			JN013521	JN013522	JN013523	JN013524	JN013525	JN013526	JN013527	JN013528			JN013529	JN013530			JN013531	JN013532	JN013533		JN013534	JN013535	JN013536	JN013538	JN013537
		R5’-3’	GCTCTGCTSTGAACCCTC
		F5’-3’	CGAAATGTAAAGCGAGGAC
		R5’-3’	TCGTAGCCGTAGAAGTTG
	2	F5’-3’	CGAGAGATATCTCATTAATGTAGGTAGTTAAAC																	JN013539							JN013541	JN013540
		R5’-3’	AACTTAGCAGAAATCAGTACCTCGGTCATTA
		F5’-3’	GGAGCTGGAGAAGGAGTTCCTAT
		R5’-3’	AGTCCCAGCTGRAGCCTACTTCT
HOXB9	1	F5’-3’	TTGTTGGCTGAGAAGTTGA																		JN013542						JN013543
		R5’-3’	TTCACATTGTCCGCAGTT
	2	F5’-3’	TGTCCCTACACCAAATACC		under 200 bp	JN013544	JN013545	JN013546	JN013547	JN013548	JN013549	JN013550	JN013551	JN013552	JN013553	JN013554	JN013555			JN013556	JN013557	JN013558		JN013559	JN013560	JN013561	JN013563	JN013562
		R5’-3’	CACTTGAATACATCCCAGAC
		F5’-3’	TGTCCCTACACCAAATACC
		R5’-3’	CACTTGAATACATCCCAGAC
HOXB13	1	F5’-3’	CCGGTGCCTTAYGGCTACT				JN013564	JN013565	JN013566	JN013567	JN013568	JN013569	JN013570	JN013571	JN013572	JN013573	JN013574			JN013575	JN013576		JN013577	JN013578	JN013579	JN013580
		R5’-3’	AGGGACYBGGTGGGTTCTG
HOXC4	1	F5’-3’	GACTGGGTTGCTCCGTGTGATTG		JN013581			JN013582			JN013583	JN013584			JN013585	JN013586	JN013587	JN013588	JN013589	JN013590		JN013591	JN013592		JN013593	JN013594
		R5’-3’	CAGATCGTAGCACATGGCTCGGA
	2	F5’-3’	GTTTCATTACAATCGCTACCT		JN013595											JN013596	JN013597			JN013598	JN013599		JN013600
		R5’-3’	TAAGACAACATCACATGCTTA
		F5’-3’	CTTGATGACTTTATTTCCAYC
		R5’-3’	TTAAAAGGGTCCTTAACAGTG
HOXC5	1	F5’-3’	CGTAGCCAATTCATTCTATA		JN013601 JN013603	JN013602	JN013604	JN013605	JN013606	JN013607	JN013608	JN013609	JN013610	JN013611	JN013612	JN013613	JN013614	JN013615	JN013616	JN013617	JN013618	JN013619	JN013620	JN013621	JN013622	JN013623
		R5’-3’	TATGATCCAATTATGTCGTC
	2	F5’-3’	GAGGGTGCTTATTGTTCGG		JN013624	JN013625			JN013626	JN013627	JN013628	JN013629	JN013630	JN013631	JN013632	JN013633	JN013634			JN013635	JN013636	JN013637	JN013638	JN013639	JN013640	JN013641
		R5’-3’	CACTTCATCCTGCGGTTC
HOXC6	1	F5’-3’	AAAGAAATCATAGCCCGACCA																								JN013642	JN013643
		R5’-3’	TTCTAGGGAAGCCGGTCATAAA
	2	F5’-3’	TTGTKTTTAGTGTGTTTTGTGCC	JN013644	JN013645 JN013646		JN013647	JN013648		JN013649	JN013650	JN013651		JN013652	JN013653	JN013654	JN013655	JN013656	JN013657	JN013658	JN013659	JN013660	JN013661	JN013662	JN013663	JN013664	JN013665	JN013666
		R5’-3’	CCAGAGYTKACTTKCAGGTCCAT
		F5’-3’	TTGTKTTTAGTGTGTTTTGTGCC
		R5’-3’	CCAGAGYTKACTTKCAGGTCCAT
HOXC8	1	F5’-3’	TAYTACGACTGCCGCTTCCC		JN013667			JN013668				JN013669				JN013670	JN013671		JN013672	JN013673	JN013674	JN013675	JN013676
		R5’-3’	GCCTTGTCCTTCGCTACTGTTA
	2	F5’-3’	AAGGTGAAGCYAAASCAAAACA	JN013677		JN013678	JN013679	JN013680	JN013681	JN013682	JN013683	JN013684	JN013685	JN013686	JN013687	JN013688				JN013689	JN013690		JN013691	JN013692	JN013693	JN013694
		R5’-3’	TCYGCTACCATAAAAYGAAACT
		F5’-3’	CAGAACCGAAGGATGAAGTGG
		R5’-3’	GTGRCAAGAAGGGGCHGAGAG
HOXC9	1	F5’-3’	CCTCCTAGCGTCCAGGTTTCC		JN013695												JN013696		JN013697	JN013698	JN013699		JN013700
		R5’-3’	CGGCCTTCTCCTCTTTGTGC
	2	F5’-3’	ATTTCCTAYAGTTTTAGGTGC			JN013701		JN013702		JN013703	JN013704	JN013705				JN013706	JN013707			JN013708	JN013709	JN013710		JN013711	JN013712	JN013713
		R5’-3’	GTGTGTCATTTATTTCAGTTGC
HOXC10	1	F5’-3’	CATTGGTCTAGCCGTCACATGGYG		JN013714			JN013715				JN013716				JN013717	JN013718		JN013719	JN013720	JN013721	JN013722	JN013723
		R5’-3’	TTYGCYTCGTTRTCCGAGGTGTCT
	2	F5’-3’	AAGAGCGGAAGGAAGAAGAG	JN013724	JN013725	JN013726		JN013727	JN013728	JN013729	JN013730	JN013731		JN013732	JN013733	JN013734	JN013735	JN013736	JN013737		JN013738	JN013739	JN013740	JN013741	JN013742
		R5’-3’	ATAYCACCAGGCACAAAGG
HOXC11	1	F5’-3’	CGGTCAACCTGGGCAACTTCTG		JN013743			JN013744				JN013745				JN013746	JN013747		JN013748	JN013749	JN013750	JN013751	JN013752
		R5’-3’	GGACGAGCTGGGATTCGTGTTT
	2	F5’-3’	GCTGYCCTTATTCGAAATT					short				short				short	short			short	short	short	short
		R5’-3’	RTTRCCCGAGAAATACTGC
HOXC12	1	F5’-3’	GCCAGTGCAGGTTTAACTATG																			JN013753
		R5’-3’	GCCTGTCGCGTAGTCGTACTT
	2	F5’-3’	TTGTCAYCTCTTGGTCCTCTG		JN013754		JN013755	JN013756	JN013757	JN013758	JN013759	JN013760	JN013761		JN013762	JN013763	JN013764			JN013765	JN013766	JN013767	JN013768	JN013769	JN013770	JN013771
		R5’-3’	CTGGCTGGGTTCTTCCYTTCT
HOXD1	2	F5’-3’	GCAAACTCGCCGAGTATGGA													JN013772				JN013773		JN013774	JN013775
		R5’-3’	CTTGGYRGGRCTCGTTCCTG
HOXD3	1	F5’-3’	CAATGTTATTTGAGCAGGGTC	JN013776	JN013777 JN013779	JN013778		JN013780		JN013781	JN013782	JN013783		JN013784	JN013785	JN013786	JN013787				JN013788		JN013789	JN013790	JN013791	JN013792
		R5’-3’	AGTTCTGTCGGGACTCTTTC
HOXD4	2	F5’-3’	TTGTCTCKCAGTGAACCCC		JN013793 JN013795	JN013794	JN013796	JN013797	JN013798	JN013799	JN013800	JN013801	JN013802	JN013803	JN013804	JN013805	JN013806	JN013807	JN013808	JN013809	JN013810	JN013811	JN013812	JN013813	JN013814	JN013815
		R5’-3’	CCAGGTCCACCCYACAGTA
		F5’-3’	CCATAAATTTTTATAGCCAAGGG
		R5’-3’	TTCAAAAYCCAACAGCRGAGATT
HOXD8	2	F5’-3’	AACCTACAGTCGYTTCCAAAC	JN013816		JN013817	JN013818	JN013819	JN013820	JN013821	JN013822	JN013823	JN013824	JN013825	JN013826	JN013827	JN013828		JN013829	JN013830	JN013831	JN013832	JN013833	JN013834	JN013835	JN013836
		R5’-3’	CTCAAGAGCAGTGACATKAAGGT
HOXD9	2	F5’-3’	AAAGCKTCCCATAACCACCTAC		JN013837	JN013838	JN013839	JN013840			JN013841	JN013842	JN013843	JN013844		JN013845	JN013846	JN013847	JN013848	JN013849		JN013850	JN013851	JN013852	JN013853
		R5’-3’	AATCAAGCACCCACAAAGAAAA
		F5’-3’	TGAAAATGAAAAAGATGAGCA
		R5’-3’	WSGGDGACTAAACTACAGCAC
HOXD10	1	F5’-3’	AAGGACACAATCTCTCTTCTTCAA	JN013854	JN013855 JN013857	JN013856	JN013858	JN013859	JN013860		JN013861	JN013862	JN013863	JN013864	JN013865	JN013866	JN013867	JN013868	JN013869	JN013870	JN013871	JN013872	JN013873	JN013874	JN013875	JN013876
		R5’-3’	TCGTTCATCTTCTTTTCCATCTG
	2	F5’-3’	AAGAGGTGCCCTTACACTAA		JN013877			JN013878	JN013879	JN013880	JN013881	JN013882	JN013883		JN013884	JN013885	JN013886		JN013887	JN013888	JN013889	JN013890	JN013891		JN013892	JN013893
		R5’-3’	AYTGATRRRTGCTCTACAGT
		F5’-3’	GGGGAGAYCCTGAAAGTTTACTA
		R5’-3’	RTGCTSTACAGTTCCAATAAGTT
HOXD11	2	F5’-3’	AGCGGCYTCTCTCACCCCTKG	JN013894	JN013895 JN013897	JN013896	JN013898	JN013899	JN013900	JN013901	JN013902	JN013903	JN013904	JN013905	JN013906	JN013907	JN013908	JN013909	JN013910	JN013911	JN013912	JN013913	JN013914	JN013915	JN013916	JN013917
		R5’-3’	AACAACAGCACAYTGGCGGTA
HOXD12	1	F5’-3’	CTATGTGGGCTCGCTYCTGAAT		JN013918							JN013919				JN013920	JN013921		JN013922	JN013923	JN013924	JN013925	JN013926				JN013928	JN013927
		R5’-3’	GCYGCCTGCACTGTCATGTTC
		F5’-3’	CTATGTGGGCTCGCTYCTGAAT
		R5’-3’	GCYGCCTGCACTGTCATGTTC
	2	F5’-3’	GCAAGAAGCGGAAACCCTACAC																								short	short
		R5’-3’	CGCGCTTCTTYTTCATACG
HOXD13	2	F5’-3’	CAAAGAACTGGAGAACGAGTA																				JN013929
		R5’-3’	CCCAATCACAGGATAYGAAT
