# Supplementary material for: Adaptive Evolution of the Hox Gene Family for Development in Bats and Dolphins
Source: PLoS One. 2013 Jun 25;8(6):e65944. doi: 10.1371/journal.pone.0065944 (PMC3692524; doi:10.1371/journal.pone.0065944)
Supplement: Table S3 — Sequences of short exons that are less than 200 bp from the newly sequencing data. This data could not be submitted to GenBank. (XLSX) [file pone.0065944.s004.xlsx]

## Sheet: Sheet1
Table S3: Sequences of short exons that are less than 200 bp from the newly sequencing data. This data could not be submitted to GenBank.
Gene	Exon	Species	Sequence
Hoxc11	2	Aselliscus stoliczkanus	AAATTCCAGATCCGGGAACTGGAGCGAGAGTTTTTCTTCAACGTATATATCAACAAAGAGAAGCGGCTGCAGCTGTCCCGCATGCTGAACCTGACTGACCGACAAGTGAAAATTTGGTTTCAGAACAGAAGGATGAAAGAAAAAAAACTA
		Chaerephon plicata	AAATTCCAGATCCGGGAACTGGAGCGAGAGTTTTTCTTCAACGTGTATATCAACAAAGAGAAGCGGCTGCAGCTGTCCCGGATGCTGAACCTGACAGATCGACAAGTGAAAATTTGG
		Cynopterus sphinx	AAATTCCAGATTCGGGAACTGGAGAGAGAGTTTTTCTTCAACGTGTACATCAACAAAGAGAAGCGGCTGCAGCTGTCCCGGATGCTGAACCTGACAGACCGACAAGTGAAAATTTGGTTTCAGAACAGAAGAATGAAAGAGAAAAAACTAAGCAGAGACCGGCTGCAGTATTTC
		Hipposideros armiger	AAATTCCAGATCCGGGAACTGGAGCGAGAGTTTTTCTTCAACGTATATATCAACAAAGAGAAGCGGCTGCAGCTGTCCCGGATGCTGAACCTGACGGACCGACAAGTGAAAATTTGGTTTCAGAACAGAAGGATGAAAGAAAAAAAACTAAGCAGAGACCGGCTGCAGTATTTC
		Hipposideros pomona	AAATTCCAGATCCGGGAACTGGAGCGAGAGTTTTTCTTCAACGTATATATCAACAAAGAGAAGCGGCTGCAGCTGTCCCGGATGCTGAACCTGACGGACCGACAAGTGAAAATTTGGTTTCAGAACAGAAGGATGAAAGAAAAAAAACTAAGCAGAGACCG
		Rhinolophus pusillus	AAATTCCAGATCCGGGAACTGGAGCGAGAGTTTTTCTTCAACGTATATATCAACAAAGAGAAGCGGCTGCAGCTGTCCCGGATGCTGAACCTGACGGACCGACAAGTGAAAATTTGGTTTCAGAACAGAAGGATGAAAGAAAAAAAACTAAGCAGAGACCGGCTGCA
		Rousettus leschenaultii	AAATTCCAGATTCGGGAACTGGAGAGAGAGTTTTTCTTCAACGTGTATATCAACAAAGAGAAGCGGCTGCAGCTGTCCCGGATGCTGAACCTGACAGACCGACAAGTGAAAATTTGGTTTCAGAACAGAAGAATGAAAGAAAAAAAACTAAGCAGAGA
		Taphozous melanopogon	AAATTCCAGATCCGGGAACTGGAGCGAGAGTTTTTCTTCAACGTATATATCAACAAAGAGAAGCGGCTGCAGCTGTCCCGGATGCTGAACCTGACGGACCGACAAGTGAAAATTTGGTTTCAGAACAGAAGGATGAAAGAAAAAAAA
Hoxd12	2	Balaenoptera physalus	AAGAAGCGGAAACCCTACACTAAGCAGCAGATTGCGGAGCTGGAGAACGAATTCCTTCTCAACGAATTCATCAACCGGCAGAAGCGCAAGGAATTGTCCAACAGGCTGAACCTCAGCGACCAGCAAGTCAAAATCTGGTTCCAGAACCGGCGTATGAAWAAGAAGCGC
		Neophocaena phoconoides	AAGAAGCGGAAACCCTACACTAAGCAGCAGATTGCGGAGCTGGAGAACGAATTCCTTCTCAACGAATTCATCAACCGGCAGAAGCGCAAGGAATTGTCCAATAGGCTGAACCTCAGCGACCAGCAAGTCAAAATCTGGTTCCAGAACCGGCGTATGAAAAAGAAGCGC
