# Supplementary material for: Adaptive Evolution of the Hox Gene Family for Development in Bats and Dolphins
Source: PLoS One. 2013 Jun 25;8(6):e65944. doi: 10.1371/journal.pone.0065944 (PMC3692524; doi:10.1371/journal.pone.0065944)
Supplement: Table S4 — Ensembl transcript IDs and GenBank accession numbers of all Hox genes used in this study. (XLSX) [file pone.0065944.s005.xlsx]

## Sheet: Sheet1
Table S4: Ensembl transcript IDs and GenBank accession numbers of all Hox genes used in this study.
Gene	Species Transcript ID Number in Ensembl												Species Contig Number in GenBank and Exon Positions
	Human	Chimpanzee	Orangutan	Macaque	Mouse	Rat	Dog	Horse	Cow	Dolphin	Flying Fox	Little Brown Bat	Black Flying Fox	David’s Myotis
Hoxa1	ENST00000343060	ENSPTRT00000035146	×	ENSMMUT00000017968	ENSMUST00000000964	ENSRNOT00000007807	ENSCAFT00000004700	ENSECAT00000023167	ENSBTAT00000001367	ENSTTRT00000006757	ENSPVAT00000002476	ENSMLUT00000014493	gb|ALWS01043668.1|14515..15160,15605..15957	gb|ALWT01322761.1|59..708,1066..1495
Hoxa2	ENST00000222718	ENSPTRT00000035148	ENSPPYT00000020633	ENSMMUT00000017973	ENSMUST00000014848	ENSRNOT00000008023	ENSCAFT00000004713	ENSECAT00000000353	ENSBTAT00000010699	ENSTTRT00000006765	ENSPVAT00000002482	ENSMLUT00000014497	gb|ALWS01043668.1|8027..8408,9050..9786	×
Hoxa3	ENST00000396352	ENSPTRT00000035151	ENSPPYT00000020630	ENSMMUT00000017974	ENSMUST00000114434	ENSRNOT00000008447	ENSCAFT00000004718	ENSECAT00000023497	ENSBTAT00000010700	ENSTTRT00000006771	ENSPVAT00000002483	ENSMLUT00000014501	gb|ALWS01043668.1|2..227,1642..2498	gb|ALWT01322756.1|2932..3457,4827..5629
Hoxa4	ENST00000360046	ENSPTRT00000044239	ENSPPYT00000020628	×	×	×	ENSCAFT00000004722	×	ENSBTAT00000001409	ENSTTRT00000006775	×	×	×	gb|ALWT01322754.1|406..471,592..888
Hoxa5	ENST00000222726	ENSPTRT00000035155	ENSPPYT00000020626	ENSMMUT00000018885	ENSMUST00000048794	ENSRNOT00000008523	ENSCAFT00000004723	ENSECAT00000000383	ENSBTAT00000016196	ENSTTRT00000006776	ENSPVAT00000002488	ENSMLUT00000027939	gb|ALWS01043673.1|6629..7190,8178..8425	gb|ALWT01322751.1|1..172,1153..1400
Hoxa6	ENST00000222728	×	ENSPPYT00000020625	ENSMMUT00000018887	ENSMUST00000062829	ENSRNOT00000008542	ENSCAFT00000004729	ENSECAT00000000495	ENSBTAT00000033679	ENSTTRT00000006778	ENSPVAT00000002490	ENSMLUT00000014519	gb|ALWS01043673.1|2440..2881,4338..4594	gb|ALWT01322749.1|173..614,2018..2274
Hoxa7	ENST00000242159	ENSPTRT00000035157	ENSPPYT00000020624	ENSMMUT00000018888	ENSMUST00000048715	ENSRNOT00000008782	ENSCAFT00000004737	ENSECAT00000005748	ENSBTAT00000001908	ENSTTRT00000006782	ENSPVAT00000002493	ENSMLUT00000008286	gb|ALWS01043675.1|4609..4987,5994..6310	gb|ALWT01322745.1|1..238,1128..1444
Hoxa9	ENST00000343483	ENSPTRT00000055571	ENSPPYT00000020623	ENSMMUT00000018891	ENSMUST00000048680	ENSRNOT00000009487	ENSCAFT00000004746	ENSECAT00000008560	ENSBTAT00000055090	×	ENSPVAT00000002496	×	gb|ALWS01043677.1|8076..8435	gb|ALWT01322742.1|4165..4536
Hoxa10	ENST00000283921	ENSPTRT00000035161	ENSPPYT00000020622	ENSMMUT00000018893	ENSMUST00000125581	ENSRNOT00000036394	ENSCAFT00000004748	ENSECAT00000013021	ENSBTAT00000056468	ENSTTRT00000003475	ENSPVAT00000002498	ENSMLUT00000022946	×	gb|ALWT01322741.1|1168..1440
Hoxa11	ENST00000006015	ENSPTRT00000035162	ENSPPYT00000020621	ENSMMUT00000018894	ENSMUST00000048026	ENSRNOT00000010256	ENSCAFT00000004754	ENSECAT00000013760	ENSBTAT00000019611	ENSTTRT00000003477	ENSPVAT00000002500	ENSMLUT00000008308	×	×
Hoxa13	ENST00000222753	ENSPTRT00000055569	ENSPPYT00000020620	ENSMMUT00000018895	ENSMUST00000047993	ENSRNOT00000010441	ENSCAFT00000004756	ENSECAT00000014781	ENSBTAT00000046051	×	×	ENSMLUT00000008328	gb|ALWS01043682.1|3..366,1082..1323	gb|ALWT01322735.1|2..272,983..1224
Hoxb1	ENST00000239174	ENSPTRT00000017173	ENSPPYT00000010374	ENSMMUT00000031244	ENSMUST00000019117	ENSRNOT00000011416	ENSCAFT00000026658	ENSECAT00000011977	ENSBTAT00000009997	ENSTTRT00000012238	ENSPVAT00000015520	ENSMLUT00000008411	gb|ALWS01110100.1|8588..9173,9647..9972	gb|ALWT01203327.1|8294..8873,9360..9685
Hoxb2	ENST00000330070	ENSPTRT00000017175	ENSPPYT00000010375	×	ENSMUST00000100523	×	ENSCAFT00000026663	ENSECAT00000012835	ENSBTAT00000013159	ENSTTRT00000012241	ENSPVAT00000015521	ENSMLUT00000008421	gb|ALWS01110101.1|27003..27387,28114..28784	gb|ALWT01203324.1|5435..5650
Hoxb3	ENST00000311626	ENSPTRT00000017176	ENSPPYT00000010376	×	ENSMUST00000055334	ENSRNOT00000011027	×	ENSECAT00000002577	ENSBTAT00000028563	ENSTTRT00000012243	ENSPVAT00000015522	ENSMLUT00000008436	gb|ALWS01110101.1|19519..20001,20807..21586	×
Hoxb4	ENST00000332503	ENSPTRT00000017177	ENSPPYT00000010377	ENSMMUT00000029346	ENSMUST00000049241	ENSRNOT00000010965	ENSCAFT00000026671	×	ENSBTAT00000061532	ENSTTRT00000012245	ENSPVAT00000015523	×	gb|ALWS01110103.1|2..158,1015..1310	×
Hoxb5	ENST00000239151	ENSPTRT00000067925	ENSPPYT00000010378	ENSMMUT00000029347	ENSMUST00000049272	ENSRNOT00000010724	ENSCAFT00000026675	ENSECAT00000013006	×	ENSTTRT00000012248	ENSPVAT00000015524	×	gb|ALWS01110104.1|32462..33023,33690..33934	gb|ALWT01203311.1|372..936,1628..1872
Hoxb6	ENST00000484302	ENSPTRT00000017179	ENSPPYT00000010380	ENSMMUT00000029348	ENSMUST00000000704	ENSRNOT00000010527	ENSCAFT00000026682	ENSECAT00000013367	×	ENSTTRT00000012251	ENSPVAT00000015525	ENSMLUT00000010643	gb|ALWS01110104.1|28094..28508,29535..29791	×
Hoxb7	ENST00000239165	ENSPTRT00000017180	ENSPPYT00000010382	ENSMMUT00000029349	ENSMUST00000049352	ENSRNOT00000031035	ENSCAFT00000026688	ENSECAT00000014104	ENSBTAT00000007292	×	ENSPVAT00000015527	ENSMLUT00000002609	gb|ALWS01110104.1|15864..16263,18393..18643	×
Hoxb8	ENST00000239144	×	×	ENSMMUT00000029350	ENSMUST00000168043	ENSRNOT00000009986	ENSCAFT00000026696	×	×	ENSTTRT00000012258	ENSPVAT00000015528	×	×	×
Hoxb9	ENST00000311177	ENSPTRT00000017181	ENSPPYT00000010384	ENSMMUT00000029351	ENSMUST00000000010	ENSRNOT00000009951	×	×	ENSBTAT00000054960	ENSTTRT00000012261	×	ENSMLUT00000011672	×	×
Hoxb13	ENST00000290295	ENSPTRT00000017183	ENSPPYT00000010386	ENSMMUT00000029354	ENSMUST00000062709	ENSRNOT00000009934	ENSCAFT00000026707	ENSECAT00000014223	ENSBTAT00000019523	ENSTTRT00000007314	ENSPVAT00000015531	ENSMLUT00000028295	gb|ALWS01110110.1|306..909,1940..2190	gb|ALWT01203283.1|1133..1424,2351..2601
Hoxc4	ENST00000430889	ENSPTRT00000009260	×	ENSMMUT00000009157	ENSMUST00000100164	ENSRNOT00000022398	ENSCAFT00000010661	ENSECAT00000004428	ENSBTAT00000004277	ENSTTRT00000004520	ENSPVAT00000014721	ENSMLUT00000017710	gb|ALWS01003165.1|4485..4923,5418..5770	gb|ALWT01044415.1|6140..6578,7071..7423
Hoxc5	ENST00000312492	ENSPTRT00000009261	ENSPPYT00000005447	ENSMMUT00000009158	ENSMUST00000001709	ENSRNOT00000022247	ENSCAFT00000010665	ENSECAT00000004024	ENSBTAT00000012696	ENSTTRT00000004524	ENSPVAT00000014723	ENSMLUT00000000484	gb|ALWS01003167.1|13583..14036,14732..14943	gb|ALWT01044420.1|13415..13867
Hoxc6	ENST00000243108	ENSPTRT00000009259	ENSPPYT00000005446	ENSMMUT00000009160	ENSMUST00000001711	ENSRNOT00000022217	ENSCAFT0000001066	ENSECAT00000003767	ENSBTAT00000012174	ENSTTRT00000004527	ENSPVAT00000014724	ENSMLUT00000000483	gb|ALWS01003167.1|8958..9357,10090..10394	gb|ALWT01044420.1|8935..9334,10070..10374
Hoxc8	ENST00000040584	ENSPTRT00000009257	ENSPPYT00000005445	ENSMMUT00000001325	ENSMUST00000001703	ENSRNOT00000031404	ENSCAFT00000010684	ENSECAT00000000759	ENSBTAT00000016117	ENSTTRT00000004529	ENSPVAT00000014725	ENSMLUT00000003097	gb|ALWS01003168.1|43..478,1836..2125	gb|ALWT01044422.1|77..512,1865..2154
Hoxc9	ENST00000508190	ENSPTRT00000009256	ENSPPYT00000005444	ENSMMUT00000001323	ENSMUST00000001706	ENSRNOT00000021909	×	ENSECAT00000000599	ENSBTAT00000007361	ENSTTRT00000010852	ENSPVAT00000011037	ENSMLUT00000000479	gb|ALWS01003170.1|586..1123,2838..3079	×
Hoxc10	ENST00000303460	ENSPTRT00000009255	ENSPPYT00000005443	ENSMMUT00000001322	ENSMUST00000001699	ENSRNOT00000021647	ENSCAFT00000010694	ENSECAT00000026955	×	ENSTTRT00000004535	×	ENSMLUT00000000477	gb|ALWS01003174.1|7914..8664,11762..12036	gb|ALWT01044427.1|2271..3021,5934..6208
Hoxc11	ENST00000243082	ENSPTRT00000009254	ENSPPYT00000005442	ENSMMUT00000001320	ENSMUST00000001701	ENSRNOT00000021589	ENSCAFT00000010701	ENSECAT00000026853	ENSBTAT00000009028	×	ENSPVAT00000012297	ENSMLUT00000000466	gb|ALWS01003175.1|339..1020,2297..2526	gb|ALWT01044430.1|17264..17827
Hoxc12	ENST00000243103	ENSPTRT00000009253	ENSPPYT00000005441	ENSMMUT00000006424	ENSMUST00000055562	ENSRNOT00000021580	ENSCAFT00000010710	ENSECAT00000026847	ENSBTAT00000001223	ENSTTRT00000004537	ENSPVAT00000012296	×	×	×
Hoxc13	ENST00000243056	ENSPTRT00000009252	ENSPPYT00000005440	ENSMMUT00000006425	ENSMUST00000001700	ENSRNOT00000033300	ENSCAFT00000010716	ENSECAT00000026817	ENSBTAT00000001222	ENSTTRT00000004540	ENSPVAT00000012295	ENSMLUT00000015052	gb|ALWS01003177.1|73043..73766,79290..79543	×
Hoxd1	ENST00000331462	ENSPTRT00000023475	ENSPPYT00000015066	ENSMMUT00000031334	ENSMUST00000047793	ENSRNOT00000002140	×	ENSECAT00000023934	ENSBTAT00000021043	ENSTTRT00000002519	ENSPVAT00000017423	ENSMLUT00000027533	gb|ALWS01095518.1|140..770,1168..1496	gb|ALWT01078354.1|2..185,572..882
Hoxd3	ENST00000468418	ENSPTRT00000023473	ENSPPYT00000015065	ENSMMUT00000031335	ENSMUST00000111983	ENSRNOT00000033511	ENSCAFT00000021350	ENSECAT00000023568	ENSBTAT00000006353	ENSTTRT00000013778	ENSPVAT00000017422	ENSMLUT00000012510	×	×
Hoxd4	ENST00000306324	ENSPTRT00000023472	ENSPPYT00000015063	ENSMMUT00000033067	ENSMUST00000111980	ENSRNOT00000002145	ENSCAFT00000021336	×	ENSBTAT00000028606	ENSTTRT00000013777	×	ENSMLUT00000012505	gb|ALWS01095514.1|15172..15598,16111..16442	gb|ALWT01078363.1|9776..9958
Hoxd8	ENST00000313173	ENSPTRT00000062132	ENSPPYT00000015062	ENSMMUT00000033065	ENSMUST00000019749	×	ENSCAFT00000021331	ENSECAT00000023393	×	ENSTTRT00000013776	ENSPVAT00000017419	ENSMLUT00000029508	gb|ALWS01095513.1|1..271,659..951	gb|ALWT01078366.1|2..164,541..821
Hoxd9	ENST00000249499	×	×	×	ENSMUST00000059272	×	ENSCAFT00000035963	×	ENSBTAT00000021336	ENSTTRT00000013772	×	×	gb|ALWS01095512.1|1..430,776..1014	×
Hoxd10	ENST00000249501	ENSPTRT00000023468	ENSPPYT00000015057	ENSMMUT00000033064	ENSMUST00000061745	ENSRNOT00000002148	ENSCAFT00000021329	ENSECAT00000021893	ENSBTAT00000021334	×	ENSPVAT00000017417	ENSMLUT00000007034	gb|ALWS01095511.1|4882..5626,6972..7246	gb|ALWT01078368.1|8604..9348,10695..10969
Hoxd11	ENST00000249504	ENSPTRT00000065571	×	×	ENSMUST00000142312	×	ENSCAFT00000021317	×	ENSBTAT00000054133	×	ENSPVAT00000017415	ENSMLUT00000007032	×	×
Hoxd12	ENST00000406506	×	ENSPPYT00000015056	ENSMMUT00000033062	ENSMUST00000001878	ENSRNOT00000002154	ENSCAFT00000021306	ENSECAT00000002795	ENSBTAT00000005652	ENSTTRT00000013771	ENSPVAT00000017414	ENSMLUT00000007015	gb|ALWS01095509.1|2960..3533,3679..3914	gb|ALWT01078369.1|17..233,380..615
Hoxd13	ENST00000392539	ENSPTRT00000023465	ENSPPYT00000015055	ENSMMUT00000033061	ENSMUST00000001872	ENSRNOT00000002155	×	ENSECAT00000021633	ENSBTAT00000005651	ENSTTRT00000013770	ENSPVAT00000017413	ENSMLUT00000006994	gb|ALWS01095508.1|3..576,1295..1542	gb|ALWT01078372.1|1..376,1093..1340
												.
