# Supplementary material for: Adaptive Evolution of the Hox Gene Family for Development in Bats and Dolphins
Source: PLoS One. 2013 Jun 25;8(6):e65944. doi: 10.1371/journal.pone.0065944 (PMC3692524; doi:10.1371/journal.pone.0065944)
Supplement: Table S5 — Analysis of the selective pressure acting on Hox genes derived from the genomic data. (XLSX) [file pone.0065944.s006.xlsx]

## Sheet: sheet1
Table S5: Analysis of the selective pressure acting on Hox genes derived from the genomic data.
Gene	Species	M0 Model		M1 Model				Branch Models					Branch-Site Models (Test 2)
		lnl	ω	lnl	ω	N*dN	S*dS	Inl for foreground branch	Inl for foreground branch ω foreground = 1	ω for foreground	ω for background	LRT for branch models	Inl for foreground branch	Inl for foreground branch ω foreground = 1	LRT	sites
Hoxa1	bat	-2539.28	0.0749	-2518.96	0.835	0	0	-2539.28	-2539.28	1.0143	0.0749	2e-06	-2525.09	-2525.09	0
	dolphin				0.0194	0.5	9.3	-2538.75	-2546.34	0.018	0.0769	15.174166***	-2525.09	-2525.09	0
	combination							-2538.75	-2546.34	0.018	0.0769	15.174168***	-2525.09	-2525.09	0
Hoxa2	bat	-2153.23	0.0634	-2142.32	0.0001	0	4.6	-2152.45	-2157.17	0.0001	0.0651	9.452162**	-2152.43	-2152.43	-2e-06
	dolphin				0.1163	3	8.5	-2152.84	-2158.27	0.1175	0.0608	10.861766***	-2151.89	-2151.89	0
	combination							-2153.18	-2162.22	0.0777	0.0623	18.073464***	-2152.33	-2152.33	0
Hoxa3	bat	-2548.83	0.0316	-2534.81	0.0328	1	9	-2548.83	-2553.63	0.033	0.0316	9.61233**	-2546.72	-2546.72	0
	dolphin				0.1093	7.1	19.3	-2545.68	-2555.3	0.1082	0.027	19.240216***	-2545	-2545	0
	combination							-2546.2	-2559.86	0.086	0.0268	27.305354***	-2545.3	-2545.3	0
Hoxa4	bat	-725.533	0.0489	-722.02	0.033	3.1	21.4	-725.297	-742.339	0.0334	0.0551	34.084994***	-723.602	-723.858	0.51192
	dolphin				0.0819	2.1	5.8	-725.339	-723.238	0.0825	0.0456	-4.20209	-723.238	-723.238	0
	combination							-725.51	-746.103	0.0447	0.0513	41.1844***	-723.744	-723.744	0
Hoxa5	bat	-584.399	0.0063	-579.62	0.8348	0	0	-584.399	-584.399	1.0257	0.0063	0	-584.399	-584.399	0
	dolphin				0.0001	0	0	-584.399	-584.399	0.999	0.0063	0	-584.399	-584.399	0
	combination							-584.399	-584.399	1.0016	0.0063	0	-584.399	-584.399	0
Hoxa6	bat	-1389.52	0.0393	-1384.55	0.0001	0	3.1	-1391.2	-1391.2	1.1907	0.0389	-2e-06	-1389.47	-1388.8	-1.33757
	dolphin				0.0508	1	4.1	-1389.5	-1393.89	0.0501	0.0388	8.781942**	-1388.8	-1388.8	0.000104
	combination							-1390.17	-1393.21	0.0349	0.0396	6.0789*	-1389.47	-1389.47	0
Hoxa7	bat	-1716.58	0.076	-1694.35	0.1391	1	1.3	-1716.57	-1717.09	0.0919	0.0758	1.03114	-1678.78	-1678.78	0
	dolphin				0.0775	2	5	-1716.58	-1718.69	0.0763	0.0759	4.217572*	-1678.61	-1678.61	0
	combination							-1716.58	-1719.16	0.0803	0.0758	5.170438*	-1678.73	-1678.73	0
Hoxa9	bat	-1695.51	0.0188	-1665.25	0.0001	0	2.2	-1696.21	-1696.21	5.1035	0.0186	0	-1695.51	-1695.51	0
	dolphin				×	×	×	×	×	×	×	×	×	×	×
	combination							×	×	×	×	×	×	×	×
Hoxa10	bat	-581.402	0.0208	-573.506	0.6516	0	0	-581.402	-581.402	1.0001	0.0208	0	-581.402	-581.402	0
	dolphin				0.1202	1	2	-580.529	-582.094	0.1202	0.0163	3.12945	-580.589	-580.589	0
	combination							-580.529	-582.094	0.1202	0.0163	3.12945	-580.589	-580.589	0
Hoxa11	bat	-3004.23	0.1983	-2954.59	0.0567	1	4	-3003.34	-3006.37	0.0459	0.2021	6.063182*	-2793.18	-2793.18	-0.00126
	dolphin				0.0001	0	6.7	-2999.88	-3010.69	0.0001	0.2056	21.612822***	-2793.18	-2793.18	6e-06
	combination							-2999.78	-3013.11	0.0174	0.21	26.654874***	-2793.18	-2793.18	0
Hoxa13	bat	-845.192	0.0035	-843.979	0.0001	0	1.7	-845.171	-847.246	0.0001	0.0036	4.14977*	-845.192	-845.192	0
	dolphin				×	×	×	×	×	×	×	×	×	×	×
	combination							×	×	×	×	×	×	×	×
Hoxb1	bat	-1963.13	0.0928	-1945.43	0.0001	0	0	-1963.13	-1963.13	0.7576	0.0928	0	-1959.76	-1959.76	0
	dolphin				0.1876	5.9	9.1	-1962.29	-1965.75	0.1948	0.0889	6.930974**	-1958.53	-1959.55	2.038
	combination							-1962.29	-1965.75	0.1948	0.0889	6.930974**	-1958.53	-1959.55	2.038
Hoxb2	bat	-874.295	0.0687	-865.22	0.7583	0	0	-874.295	-874.295	0.9877	0.0687	0	-869.254	-869.254	0
	dolphin				0.0443	2	9.1	-874.084	-881.798	0.0418	0.0726	15.42783***	-869.254	-869.254	0
	combination							-874.084	-881.798	0.0418	0.0726	15.427832***	-869.254	-869.254	0
Hoxb3	bat	-2354.04	0.0967	-2319.83	0.0001	0	0	-2354.04	-2354.04	2.285	0.0967	0	-2349.13	-2349.13	0
	dolphin				0.0281	2	15.3	-2352.08	-2368.6	0.0224	0.1034	33.040938***	-2349.13	-2349.13	2e-06
	combination							-2352.08	-2368.6	0.0217	0.1035	33.044186***	-2349.13	-2349.13	-2e-06
Hoxb4	bat	-483.572	0.0766	-476.217	0.0001	0	1.4	-483.929	-483.929	0.297	0.0755	0	-482.157	-482.157	0
	dolphin				0.0828	1	2.2	-483.57	-485.275	0.0833	0.0762	3.41013	-482.157	-482.157	0
	combination							-483.484	-485.579	0.0468	0.0796	4.18938*	-482.157	-482.157	0
Hoxb5	bat	-1853.39	0.0549	-1839.35	0.0678	1	3.4	-1853.34	-1853.66	0.0894	0.0542	0.642216	-1847.03	-1847.57	1.08164
	dolphin				0.0885	3	7.6	-1853.15	-1859.6	0.0889	0.053	12.906652***	-1846.77	-1846.77	0
	combination							-1853.08	-1859.93	0.0892	0.0522	13.694362***	-1846.69	-1846.69	0
Hoxb6	bat	-839.969	0.0383	-823.902	0.0001	0	2.3	-841.261	-841.261	0.9427	0.0375	0	-839.647	-839.647	0
	dolphin				0.0563	3	11.5	-839.793	-850.211	0.0564	0.0358	20.83601***	-839.382	-839.382	0
	combination							-839.918	-851.458	0.0468	0.0368	23.079896***	-839.591	-839.591	0
Hoxb7	bat	-2105.83	0.2008	-2089.33	0.0334	1.5	11.9	-2104.31	-2107.26	0.0367	0.2157	5.89723*	-2092.78	-2092.78	-4e-06
	dolphin				×	×	×	×	×	×	×	×	×	×	×
	combination							×	×	×	×	×	×	×	×
Hoxb8	bat	-1283.85	0.0169	-1278.57	0.0001	0	13.1	-1282.7	-1303.34	0.0001	0.0202	41.285148***	-1282.9	-1282.9	0
	dolphin				0.0406	2	9.8	-1283.21	-1292.08	0.0418	0.0137	17.743274***	-1278.59	-1280.36	3.54394	232 A 0.948
	combination							-1283.85	-1315.59	0.0175	0.0167	63.482228***	-1280.51	-1281.25	1.48328
Hoxb9	bat	-1471.72	0.0729	-1460.84	0.1491	10.2	15.7	-1469.85	-1479.31	0.1483	0.0537	18.921836***	-1469.34	-1469.34	0
	dolphin				0.1706	4.1	5.4	-1470.86	-1474.05	0.1722	0.0652	6.378148*	-1467.39	-1469.32	3.868336*	175 P 0.996**
	combination							-1468.24	-1480.85	0.1547	0.0419	25.216388***	-1467.27	-1467.28	0.003044	175 P 0.906
Hoxb13	bat	-1873.81	0.0929	-1841.19	0.2053	2.9	4	-1873.5	-1874.11	0.1922	0.0911	1.21996	-1866.72	-1866.72	0
	dolphin				0.0131	1	21.2	-1870.33	-1891.47	0.0124	0.1011	42.277408***	-1867.14	-1867.14	0
	combination							-1872.34	-1891.94	0.0381	0.1001	39.198838***	-1867.14	-1867.14	0
Hoxc4	bat	-1111.93	0.1785	-1090.43	0.9799	0	0	-1111.93	-1111.93	1.2908	0.1785	0	-1093.82	-1093.82	0
	dolphin				0.142	1	2.1	-1111.91	-1113.26	0.142	0.18	2.70334	-1093.42	-1093.42	0
	combination							-1111.91	-1113.26	0.142	0.18	2.70334	-1093.42	-1093.42	0
Hoxc5	bat	-799.186	0.1925	-790.234	0.6762	0	0	-799.186	-799.186	0.997	0.1925	0	-800.383	-798.348	-4.07116
	dolphin				0.0001	0	0	-799.186	-799.186	0.0001	0.1925	0.000292	-798.348	-798.348	-8e-05
	combination							-799.186	-799.186	0.0001	0.1925	0.000292	-798.348	-798.348	-2.6e-05
Hoxc6	bat	-1322.7	0.0079	-1315.17	0.0001	0	2.1	-1322.64	-1325.4	0.0001	0.0081	5.505906*	-1322.7	-1322.7	0
	dolphin				999	1	0	-1318.81	-1319.06	999	0.0039	0.491086	-1318.82	-1319.06	0.473458
	combination							-1320.7	-1321.77	0.1434	0.0041	2.14232	-1320.71	-1320.71	-1.6e-05
Hoxc8	bat	-579.31	0.0001	-579.31	0.8057	0	0	-579.31	-579.31	1.0185	0.0001	0	-579.288	-579.288	0
	dolphin				0.0001	0	2.9	-579.31	-583.914	0.0001	0.0001	9.208652**	-579.288	-579.288	0
	combination							-579.31	-584.073	0.0001	0.0001	9.525444**	-579.288	-579.288	0
Hoxc9	bat	-750.894	0.0191	-736.177	0.0001	0	2.6	-750.61	-751.916	0.0001	0.0198	2.61138	-746.22	-746.22	0
	dolphin				0.0001	0	3.8	-750.333	-754.503	0.0001	0.0205	8.340884**	-746.22	-746.22	0
	combination							-750.026	-754.503	0.0001	0.0213	8.953118**	-746.22	-746.22	0
Hoxc10	bat	-1823.11	0.1334	-1807.25	0.0001	0	2	-1822.27	-1824.83	0.0001	0.1362	5.120272*	-1809.26	-1809.26	0
	dolphin				0.2133	5	6.5	-1822.77	-1825.76	0.2176	0.1286	5.967344*	-1806.31	-1807.45	2.28134	58 A 0.971*
	combination							-1823.04	-1827.63	0.1656	0.1309	9.176788**	-1807	-1807.92	1.82153	58 A 0.956*
Hoxc11	bat	-1312.6	0.0245	-1303.75	999	1	0	-1310.83	-1310.94	999	0.0231	0.221598	-1308.65	-1308.76	0.217094
	dolphin				×	×	×	×	×	×	×	×	×	×	×
	combination							×	×	×	×	×	×	×	×
Hoxc12	bat	-2192.75	0.0676	-2158.38	0.0448	3	15.5	-2192.51	-2207.87	0.0447	0.0694	30.714774***	-2168.53	-2168.53	0
	dolphin				0.0516	2	8.9	-2192.69	-2201.65	0.0517	0.0683	17.9208***	-2168.53	-2168.53	0
	combination							-2192.44	-2216.56	0.0472	0.0703	48.237046***	-2168.53	-2168.53	0
Hoxc13	bat	-2260.64	0.0126	-2254.92	0.7626	0	0	-2260.64	-2260.64	0.9984	0.0126	0	-2260.64	-2260.64	0
	dolphin				0.0001	0	18.2	-2259.51	-2283.35	0.0001	0.0135	47.672416***	-2260.64	-2260.64	0
	combination							-2259.51	-2283.35	0.0001	0.0135	47.672416***	-2260.64	-2260.64	0
Hoxd1	bat	-926.325	0.1004	-916.609	0.0001	0	0	-926.325	-926.325	0.8213	0.1004	0	-925.205	-925.205	0
	dolphin				0.2448	11.4	13	-924.807	-929.317	0.2121	0.0844	9.020616**	-922.401	-922.969	1.13518	15 S 0.958*
	combination							-924.807	-929.317	0.2121	0.0844	9.020616**	-922.401	-922.969	1.13518	15 S 0.958*
Hoxd3	bat	-3584.74	0.0483	-3568.21	0.0001	0	7.4	-3583.81	-3586.52	0.0001	0.0493	5.418022*	-3572.14	-3572.14	0
	dolphin				0.0501	3	18.7	-3584.74	-3599.25	0.0496	0.0482	29.022784***	-3572.14	-3572.14	0
	combination							-3584.65	-3601.01	0.0372	0.0491	32.723136***	-3572.14	-3572.14	0
Hoxd4	bat	-1115.78	0.0363	-1099.74	0.5274	0	0	-1115.78	-1115.78	0.9938	0.0363	0	-1115.3	-1115.3	0
	dolphin				0.0001	0	5.6	-1119.27	-1119.27	3.1838	0.0349	-0.000586	-1115.3	-1115.3	0
	combination							-1114.97	-1119.27	0.0001	0.0381	8.592798**	-1115.3	-1115.3	0
Hoxd8	bat	-1030.26	0.1351	-1013.04	0.0001	0	3.1	-1029.3	-1032.63	0.0001	0.1413	6.64373**	-1023.52	-1023.52	0
	dolphin				0.0001	0	5.6	-1028.43	-1035.43	0.0001	0.1461	13.99779***	-1023.52	-1023.52	0
	combination							-1027.29	-1037.66	0.0001	0.1535	20.737546***	-1023.52	-1023.52	0
Hoxd9	bat	-1635.12	0.1595	-1612.73	999	0	0	-1634.97	-1635.12	0.0001	0.1612	0.296582	-1594.21	-1594.21	0
	dolphin				0.4104	7.5	4.8	-1634.28	-1635.45	0.35	0.1511	2.33643	-1592.71	-1592.71	0
	combination							-1634.28	-1635.45	0.35	0.1511	2.33643	-1592.92	-1592.92	0
Hoxd10	bat	-2348.28	0.2988	-2303.2	0.0001	0	1.2	-2347.22	-2349.15	0.0001	0.3047	3.853414*	-2284.72	-2284.72	0.000106
	dolphin				×	×	×	×	×	×	×	×	×	×	×
	combination							×	×	×	×	×	×	×	×
Hoxd11	bat	-2405.32	0.1456	-2372.21	0.0001	0	6.5	-2404.02	-2405.35	0.0001	0.157	2.6576	-2366.15	-2366.23	0.16685
	dolphin				×	×	×	×	×	×	×	×	×	×	×
	combination							×	×	×	×	×	×	×	×
Hoxd12	bat	-1140.3	0.2127	-1127.58	999	1	0	-1139.82	-1139.94	228.098	0.2102	0.245406	-1130.36	-1130.48	0.240248
	dolphin				0.3182	8.7	7.2	-1140.13	-1141.71	0.2974	0.2062	3.16216	-1130.64	-1130.64	2.2e-05
	combination							-1139.98	-1141.3	0.3347	0.2034	2.64034	-1130.64	-1130.64	0
Hoxd13	bat	-1442.84	0.0181	-1429.29	0.0001	0	2.3	-1442.67	-1444.89	0.0001	0.0184	4.440466*	-1442.84	-1442.84	0
	dolphin				0.3636	2	1.5	-1439.69	-1439.89	0.3895	0.0152	0.401022	-1439.7	-1439.7	0	75 H 0.824 90 A 0.818
	combination							-1440.8	-1441.75	0.1539	0.0153	1.89386	-1440.83	-1440.83	0	75 H 0.707 90 A 0.697
