# Supplementary material for: Adaptive Evolution of the Hox Gene Family for Development in Bats and Dolphins
Source: PLoS One. 2013 Jun 25;8(6):e65944. doi: 10.1371/journal.pone.0065944 (PMC3692524; doi:10.1371/journal.pone.0065944)
Supplement: Table S6 — Analysis of the selective pressure acting on Hox genes derived from the newly sequencing data. (XLSX) [file pone.0065944.s007.xlsx]

## Sheet: Sheet1
Table S6: Analysis of the selective pressure acting on Hox genes derived from the newly sequencing data.
Gene	Species	M0 Model		Free-Ratios Model		Branch-Site Models (Test 2)
		lnl	ω	lnl	ω	Inl for foreground branch	Inl for foreground branch ω = 1	LRT	sites
Hoxa1	bat	-3040.17	0.0792	-3021.99	0.0001	-3024.47	-3024.05	-0.85563
	dolphin
	combination
Hoxa2	bat	-2209.61	0.0787	-2198.35	0.0922	-2208.66	-2208.66	0
	dolphin				0.0001	-2208.66	-2208.66	0
	combination					-2208.66	-2208.66	2e-06
Hoxa3	bat	-1419.59	0.0505	-1408.3	0.0001	-1419.41	-1419.41	0
	dolphin
	combination
Hoxa6	bat	-1349.14	0.0396	-1339.18	0.1829	-1348.62	-1348.62	-1e-05
	dolphin
	combination
Hoxa7	bat	-1727.4	0.1012	-1707.05	0.0001	-1686.15	-1686.15	0
	dolphin
	combination
Hoxa9	bat	-2586.08	0.0951	-2528.05	0.0506	-2585.37	-2585.37	0
	dolphin
	combination
Hoxa11	bat	-2399.43	0.1664	-2349.91	0.0001	-2273.91	-2273.91	4e-06
	dolphin
	combination
Hoxa13	bat	-708.678	0.0042	-705.662	0.105	-705.674	-705.674	0
	dolphin
	combination
Hoxb1	bat	-1606.45	0.1706	-1587.02	0.0001	-1590.73	-1590.73	0
	dolphin				0.4926	-1588.3	-1590.16	3.71049	174 T 0.932
	combination					-1590.58	-1590.73	0.298936
Hoxb2	bat	-1077.47	0.1523	-1072.58	0.2581	-1067.72	-1069.94	4.4407*	226 E 0.963*
	dolphin
	combination
Hoxb3	bat	-1465.68	0.0312	-1450.14	0.031	-1465.68	-1465.68	0
	dolphin
	combination
Hoxb5	bat	-1507.52	0.0281	-1491.2	0.0316	-1494.56	-1495.21	1.29432
	dolphin
	combination
Hoxb6	bat	-1355.89	0.0134	-1347.09	0.0001	-1352.03	-1352.03	0
	dolphin
	combination
Hoxb7	bat	-1758.95	0.1814	-1738.51	0.0322	-1719.26	-1719.26	0
	dolphin
	combination
Hoxb8	bat	-655.696	0.0295	-652.683	0.0336	-655.696	-655.696	0
	dolphin				0.0001	-655.696	-655.696	0
	combination					-655.696	-655.696	0
Hoxb9	bat	-848.543	0.046	-843.037	0.052	-848.542	-848.542	-4e-06
	dolphin				0.1066	-848.324	-848.324	0
	combination					-848.468	-848.468	0
Hoxc4	bat	-1130.58	0.2044	-1112.11	1.0521	-1111.84	-1111.84	0
	dolphin
	combination
Hoxc5	bat	-861.667	0.1687	-842.892	0.6121	-855.132	-855.132	0
	dolphin
	combination
Hoxc6	bat
	dolphin	-1250.28	0.0097	-1243.58	332.533	-1246.63	-1246.86	0.470702
	combination
Hoxc8	bat	-580.902	0.0001	-580.902	0.0001	-580.883	-580.883	0
	dolphin
	combination
Hoxc9	bat	-1103.79	0.0213	-1088.96	0.0001	-1098.77	-1098.77	0
	dolphin
	combination
Hoxc10	bat	-1279.43	0.0841	-1258.86	0.0001	-1269.67	-1269.17	-0.98251
	dolphin
	combination
Hoxc11	bat	-1692.54	0.0291	-1676.91	0.0001	-1692.54	-1692.51	-0.049636
	dolphin
	combination
Hoxc12	bat	-1353.74	0.024	-1336.31	0.022	-1353.74	-1353.74	2e-06
	dolphin
	combination
Hoxd10	bat	-1088.82	0.066	-1076.51	0.9543	-1088.29	-1088.29	0
	dolphin
	combination
Hoxd12	bat
	dolphin	-2595.96	0.2115	-2582.9	1.6077	-2587.03	-2587.03	0
	combination
